# Supplementary material for: Clinical Manifestations, Macrolide Resistance, and Treatment Utilization Trends of Mycoplasma pneumoniae Pneumonia in Children and Adolescents in South Korea
Source: Microorganisms. 2024 Aug 31;12(9):1806. doi: 10.3390/microorganisms12091806 (PMC11434231; doi:10.3390/microorganisms12091806)
Supplement: Supplementary file 1 [file microorganisms-12-01806-s001.zip]

Archive with 2 entries (2 files):
- MP_supplementary table-2024-08-04.pdf
- Suppl Fig-2024-08-04.pdf
